# Supplementary material for: Fishermen Interviews: A Cost-Effective Tool for Evaluating the Impact of Fisheries on Vulnerable Sea Turtles in Tunisia and Identifying Levers of Mitigation
Source: Animals (Basel). 2023 May 4;13(9):1535. doi: 10.3390/ani13091535 (PMC10177481; doi:10.3390/ani13091535)
Supplement: Supplementary file 1 [file animals-13-01535-s001.zip]

Archive with 1 entries (1 files):
- animals-2311095-supplementary.pdf
